# Supplementary material for: Toxic stress-specific cytoprotective responses regulate learned behavioral decisions in C. elegans
Source: BMC Biol. 2021 Feb 9;19:26. doi: 10.1186/s12915-021-00956-y (PMC7874617; doi:10.1186/s12915-021-00956-y)
Supplement: Supplementary file 2 — Additional file 2. : Raw data and statistics to Figs. 1e, f and S1d and fluorescence data to Fig. 3f. [file 12915_2021_956_MOESM2_ESM.xlsx]

## Sheet: Figure 1e, f
			DIACETYL
MEANS OF TRIAL I
Control		4 microliter		8 microliter		16 microliter
Time (hr)	Non-paralyzed (%)	Time (hr)	Non-paralyzed (%)	Time (hr)	Non-paralyzed (%)	Time (hr)	Non-paralyzed (%)
0	100	0	100	0	100	0	100
0.5	100	0.5	100	0.5	100	0.5	100
1	100	1	100	1	100	1	100
2	100	2	94.8718	2	100	2	76.9231
3	100	3	94.8718	3	97.5	3	53.8462
4	100	4	94.8718	4	87.5	4	38.4615
5	100	5	92.3077	5	62.5	5	7.69231
6	100	6	92.3077	6	40	6	0
7	100	7	92.3077	7	17.5	7	0
8	100	8	89.7436	8	0	8	0
MEANS OF TRIAL II
Control		4 microliter		8 microliter		16 microliter
Time (hr)	Non-paralyzed (%)	Time (hr)	Non-paralyzed (%)	Time (hr)	Non-paralyzed (%)	Time (hr)	Non-paralyzed (%)
0	100	0	100	0	100	0	100
0.5	100	0.5	100	0.5	100	0.5	100
1	100	1	100	1	100	1	100
2	100	2	100	2	94.8718	2	69.2308
3	100	3	100	3	87.1795	3	41.0256
4	100	4	95	4	56.4103	4	12.8205
5	100	5	95	5	20.5128	5	7.69231
6	100	6	87.5	6	15.3846	6	2.5641
7	100	7	85	7	0	7	0
8	100	8	85	8	0	8	0
MEANS OF TRIAL III
Control		4 microliter		8 microliter		16 microliter
Time (hr)	Non-paralyzed (%)	Time (hr)	Non-paralyzed (%)	Time (hr)	Non-paralyzed (%)	Time (hr)	Non-paralyzed (%)
0	100	0	100	0	100	0	100
0.5	100	0.5	100	0.5	100	0.5	95
1	100	1	100	1	100	1	95
2	100	2	100	2	100	2	75
3	100	3	100	3	95	3	37.5
4	100	4	100	4	82.5	4	37.5
5	100	5	82.5	5	75	5	0
6	100	6	75	6	45	6	0
7	100	7	75	7	15	7	0
8	100	8	75	8	0	8	0
MEANS OF TRIAL IV
Control		4 microliter		8 microliter		16 microliter
Time (hr)	Non-paralyzed (%)	Time (hr)	Non-paralyzed (%)	Time (hr)	Non-paralyzed (%)	Time (hr)	Non-paralyzed (%)
0	100	0	100	0	100	0	100
0.5	100	0.5	100	0.5	100	0.5	98.3051
1	100	1	100	1	100	1	98.3051
2	100	2	100	2	98.3193	2	73.7288
3	100	3	100	3	93.2773	3	44.0678
4	100	4	95	4	75.6303	4	29.661
5	100	5	82.5	5	52.9412	5	5.08475
6	100	6	82.5	6	33.6134	6	0.847458
7	100	7	75	7	10.9244	7	0
8	100	8	70	8	0	8	0
MEANS OF TRIAL V
Control		4 microliter		8 microliter		16 microliter
Time (hr)	Non-paralyzed (%)	Time (hr)	Non-paralyzed (%)	Time (hr)	Non-paralyzed (%)	Time (hr)	Non-paralyzed (%)
0	100	0	100	0	100	0	100
0.5	100	0.5	100	0.5	100	0.5	98.3051
1	100	1	100	1	100	1	98.3051
2	100	2	100	2	97.7528	2	61.0169
3	100	3	100	3	91.8539	3	61.0169
4	100	4	100	4	71.6292	4	40.678
5	100	5	82.5	5	49.7191	5	5.08475
6	100	6	70	6	31.4607	6	5.08475
7	100	7	65	7	8.70787	7	0
8	100	8	65	8	0	8	0
MEANS OF TRIAL VI
Control		4 microliter		8 microliter		16 microliter
Time (hr)	Non-paralyzed (%)	Time (hr)	Non-paralyzed (%)	Time (hr)	Non-paralyzed (%)	Time (hr)	Non-paralyzed (%)
0	100	0	100	0	100	0	100
0.5	100	0.5	100	0.5	100	0.5	95
1	100	1	100	1	100	1	95
2	100	2	100	2	100	2	80
3	100	3	100	3	95	3	20
4	100	4	100	4	82.5	4	20
5	100	5	82.5	5	75	5	5
6	100	6	80	6	45	6	0
7	100	7	80	7	15	7	0
8	100	8	75	8	0	8	0
Means and Medians for Survival Time (hr)
Treatment	Meana				Median
	Estimate	Std. Error	95% Confidence Interval		Estimate	Std. Error	95% Confidence Interval
			Lower Bound	Upper Bound			Lower Bound	Upper Bound
4 microliter	7.58929	0.157258	7.28106	7.89751
8 microliter	5.67857	0.195911	5.29459	6.06256	6	0.295258	5.42129	6.57871
16 microliter	3.46364	0.17449	3.12164	3.80564	3	0.229872	2.54945	3.45055
Overall	5.58982	0.16569	5.26507	5.91457	5	0.287169	4.43715	5.56285
a. Estimation is limited to the largest survival Time (hr) if it is censored.
Pairwise Comparisons
Treatment		4 microliter		8 microliter		16 microliter
		Chi-Square	Sig.	Chi-Square	Sig.	Chi-Square	Sig.
Log Rank (Mantel-Cox)	4 microliter			87.0176	1.07559e-20	103.373	2.77588e-24
	8 microliter	87.0176	1.07559e-20			49.2968	2.20019e-12
	16 microliter	103.373	2.77588e-24	49.2968	2.20019e-12
					BENZALDEHYDE
MEANS OF TRIAL I
Control		1 microliter		2 microliter		4 microliter		8 microliter
Time (hr)	Non-paralyzed (%)	Time (hr)	Non-paralyzed (%)	Time (hr)	Non-paralyzed (%)	Time (hr)	Non-paralyzed (%)	Time (hr)	Non-paralyzed (%)
0	100	0	100	0	100	0	100	0	100
0.5	100	0.5	100	0.5	100	0.5	100	0.5	50
1	100	1	100	1	94.8718	1	92.3077	1	25
1.5	100	1.5	100	1.5	94.8718	1.5	25.641	1.5	5
2	100	2	90.4762	2	82.0513	2	17.9487	2	0
3	100	3	90.4762	3	71.7949	3	17.9487	3	0
4	100	4	90.4762	4	66.6667	4	0	4	0
5	100	5	90.4762	5	56.4103	5	0	5	0
6	100	6	83.3333	6	53.8462	6	0	6	0
7	100	7	83.3333	7	41.0256	7	0	7	0
MEANS OF TRIAL II
Control		1 microliter		2 microliter		4 microliter		8 microliter
Time (hr)	Non-paralyzed (%)	Time (hr)	Non-paralyzed (%)	Time (hr)	Non-paralyzed (%)	Time (hr)	Non-paralyzed (%)	Time (hr)	Non-paralyzed (%)
0	100	0	100	0	100	0	100	0	100
0.5	100	0.5	100	0.5	100	0.5	92.5	0.5	55
1	100	1	100	1	91.1392	1	92.5	1	20
1.5	100	1.5	100	1.5	91.1392	1.5	87.5	1.5	7.5
2	100	2	100	2	81.0127	2	72.5	2	0
3	100	3	100	3	73.4177	3	67.5	3	0
4	100	4	95	4	64.557	4	40	4	0
5	100	5	95	5	49.3671	5	32.5	5	0
6	100	6	95	6	46.8354	6	22.5	6	0
7	100	7	95	7	35.443	7	20	7	0
MEANS OF TRIAL III
Control		1 microliter		2 microliter		4 microliter		8 microliter
Time (hr)	Non-paralyzed (%)	Time (hr)	Non-paralyzed (%)	Time (hr)	Non-paralyzed (%)	Time (hr)	Non-paralyzed (%)	Time (hr)	Non-paralyzed (%)
0	100	0	100	0	100	0	100	0	100
0.5	100	0.5	100	0.5	100	0.5	92.5	0.5	100
1	100	1	100	1	100	1	75	1	45
1.5	100	1.5	92.5	1.5	92.5	1.5	75	1.5	30
2	100	2	92.5	2	90	2	45	2	5
3	100	3	87.5	3	85	3	35	3	0
4	100	4	87.5	4	75	4	35	4	0
5	100	5	87.5	5	70	5	32.5	5	0
6	100	6	87.5	6	62.5	6	32.5	6	0
7	100	7	87.5	7	62.5	7	32.5	7	0
MEANS OF TRIAL IV
Control		1 microliter		2 microliter		4 microliter		8 microliter
Time (hr)	Non-paralyzed (%)	Time (hr)	Non-paralyzed (%)	Time (hr)	Non-paralyzed (%)	Time (hr)	Non-paralyzed (%)	Time (hr)	Non-paralyzed (%)
0	100	0	100	0	100	0	100	0	100
0.5	100	0.5	100	0.5	100	0.5	100	0.5	100
1	100	1	100	1	94.3038	1	70	1	85
1.5	100	1.5	97.541	1.5	92.4051	1.5	52.5	1.5	47.5
2	100	2	94.2623	2	83.5443	2	47.5	2	30
3	100	3	92.623	3	75.9494	3	42.5	3	12.5
4	100	4	90.9836	4	67.7215	4	42.5	4	0
5	100	5	90.9836	5	56.3291	5	30	5	0
6	100	6	88.5246	6	52.5316	6	20	6	0
7	100	7	88.5246	7	43.6709	7	20	7	0
Means and Medians for Survival Time (hr)
Treatment	Meana				Median
	Estimate	Std. Error	95% Confidence Interval		Estimate	Std. Error	95% Confidence Interval
			Lower Bound	Upper Bound			Lower Bound	Upper Bound
1microliter	6.52459	0.13529	6.25942	6.78976
2microliter	5.26582	0.172306	4.9281	5.60354	7	0.623435	5.77807	8.22193
4microliter	2.93711	0.208003	2.52942	3.34479	2	0.405397	1.20542	2.79458
8microliter	0.9375	0.14046	0.662198	1.2128	0
Overall	4.18112	0.124457	3.93718	4.42505	5	0.415303	4.18601	5.81399
a. Estimation is limited to the largest survival Time (hr) if it is censored.
Pairwise Comparisons
Treatment		1microliter		2microliter		4microliter		8microliter
		Chi-Square	Sig.	Chi-Square	Sig.	Chi-Square	Sig.	Chi-Square	Sig.
Log Rank (Mantel-Cox)	1microliter			55.2841	1.04307e-13	140.214	2.39066e-32	220.58	6.75994e-50
	2microliter	55.2841	1.04307e-13			47.0951	6.76238e-12	188.459	6.89811e-43
	4microliter	140.214	2.39066e-32	47.0951	6.76238e-12			47.3365	5.97881e-12
	8microliter	220.58	6.75994e-50	188.459	6.89811e-43	47.3365	5.97881e-12

## Sheet: Figure 3f
Quantification of gst-4::gfp expression in response to a 4-hour exposure to ccBA or ccDA
CTCF intensity value of pooled individuals
C	106382
C	166265
C	243284
C	226790
C	183261
C	154138
C	218279
C	199023
C	204689
C	214489
C	150300
C	136047
C	220521
C	152321
C	204592
C	185185
C	136047
C	96560
C	165122
C	197489
C	150121
C	153230
C	96032
C	99561
C	136733
C	122557
C	94211
BA	180315
BA	189228
BA	207517
BA	230301
BA	261641
BA	407596
BA	240168
BA	268454
BA	304748
BA	390861
BA	411923
BA	236058
BA	263279
BA	226709
BA	266445
BA	284544
BA	301792
BA	202541
BA	230366
BA	356823
BA	462576
BA	185548
BA	214445
BA	441933
BA	382861
BA	233719
BA	264541
BA	261041
BA	232318
BA	215546
BA	456923
DA	82488
DA	115848
DA	80914.4
DA	175816
DA	160225
DA	92267.3
DA	203849
DA	220983
DA	238336
DA	177595
DA	226741
DA	258135
DA	213388
DA	115154
DA	89263.3
DA	189849
DA	230998
DA	218331
DA	178590
DA	256759
DA	258135
DA	213388
DA	105120
DA	129232
Descriptives
VAR00005
	N	Mean	Std. Deviation	Std. Error	95% Confidence Interval for Mean		Minimum	Maximum
					Lower Bound	Upper Bound
Control	27	163452	44571.4	8577.77	145821	181084	94211	243283
BA	31	284282	85224.5	15306.8	253021	315543	180314	462576
DA	24	176308	60500	12349.5	150761	201855	80914	258135
Total	82	212895	86769.4	9582.08	193829	231960	80914	462576
ANOVA
VAR00005
	Sum of Squares	df	Mean Square	F	Sig.
Between Groups	2.56109e+11	2	1.28055e+11	28.5986	4.53539e-10
Within Groups	3.53734e+11	79	4.47765e+09
Total	6.09843e+11	81
Multiple Comparisons
Dependent Variable: VAR00005
(I) VAR00004			Mean Difference (I-J)	Std. Error	Sig.	95% Confidence Interval
						Lower Bound	Upper Bound
LSD	Control	BA	-120829,625*	17614.7	1.38502e-09	-155891	-85768.4
		DA	-12855.7	18772.5	0.495466	-50221.4	24510.1
	BA	Control	120829,625*	17614.7	1.38502e-09	85768.4	155891
		DA	107973,949*	18193.6	7.43467e-08	71760.4	144187
	DA	Control	12855.7	18772.5	0.495466	-24510.1	50221.4
		BA	-107973,949*	18193.6	7.43467e-08	-144187	-71760.4
Bonferroni	Control	BA	-120829,625*	17614.7	4.15506e-09	-163916	-77743.5
		DA	-12855.7	18772.5	1	-58773.7	33062.4
	BA	Control	120829,625*	17614.7	4.15506e-09	77743.5	163916
		DA	107973,949*	18193.6	2.2304e-07	63471.8	152476
	DA	Control	12855.7	18772.5	1	-33062.4	58773.7
		BA	-107973,949*	18193.6	2.2304e-07	-152476	-63471.8
*. The mean difference is significant at the 0.05 level.

## Sheet: FigS1d
Continuous exposure to 1 µl ccBA and 4 µl ccDA upon 35oC (thermotolerance measurement)
MEANS OF TRIAL I
Control		1microliter ccBA		1microliter ccDA
Time (hr)	Non-paralyzed (%)	Time (hr)	Non-paralyzed (%)	Time (hr)	Non-paralyzed (%)
0	100	0	100	0	100
4	100	0.5	95.3488	0.5	98.3333
6	100	1.2	94.186	1.2	73.3333
8	100	2	86.0465	2	66.6667
9	100	3	82.5581	3	60
10	100	4	82.5581	4	55
11	95	5	65.1163	5	43.3333
12	58.3333	12.2	47.6744	12.4	0
13	53.3333	13.2	32.5581	13.4	0
14	46.6667	14.2	16.2791	14.4	0
15	31.6667	15.2	6.97674	15.4	0
16	25	16.2	0	16.4	0
17	25	17.2	0	17.4	0
18	25	18.2	0	18.4	0
MEANS OF TRIAL II
Control		1microliter ccBA		1microliter ccDA
Time (hr)	Non-paralyzed (%)	Time (hr)	Non-paralyzed (%)	Time (hr)	Non-paralyzed (%)
0	100	0	100	0	100
4	97.7778	4	100	4	98.3333
6	96.6667	6.2	90.3614	6	98.3333
8	96.6667	8.2	71.0843	8	98.3333
9	93.3333	9.2	59.0361	9	81.65
10	92.2222	10.2	42.1687	10	73.3333
11	91.1111	11.2	19.2771	11	66.6667
12	88.8889	12.2	6.0241	12	60
13	85.5556	13.2	0	13	55
14	65.5556	14.2	0	14	43.3333
15	44.4444	15.2	0	15	25
16	24.4444	16.2	0	16	0
17	12.2222	17.2	0	17	0
18	2.22222	18.2	0	18	0
MEANS OF TRIAL III
Control		1microliter ccBA		1microliter ccDA
Time (hr)	Non-paralyzed (%)	Time (hr)	Non-paralyzed (%)	Time (hr)	Non-paralyzed (%)
0	100	0	100	0	100
4	97.7778	4	100	4	100
6	96.6667	6.2	98.35	6	100
8	96.6667	8.2	68.35	8	100
9	93.3333	9.2	68.35	9	100
10	92.2222	10.2	68.35	10	96.6667
11	91.1111	11.2	60	11	68.3333
12	88.8889	12.2	53.35	12	60
13	85.5556	13.2	38.35	13	45
14	65.5556	14.2	13.35	14	43.3333
15	44.4444	15.2	0	15	31.6667
16	24.4444	16.2	0	16	25
17	12.2222	17.2	0	17	16.6667
18	2.22222	18.2	0	18	0
Means and Medians for Survival Time
Treatment	Meana				Median
	Estimate	Std. Error	95% Confidence Interval		Estimate	Std. Error	95% Confidence Interval
			Lower Bound	Upper Bound			Lower Bound	Upper Bound
Control	14.4615	0.230477	14.0097	14.9132	15	0.251183	14.5077	15.4923
BA	10.7355	0.418815	9.91465	11.5564	11.2	0.484154	10.2511	12.1489
DA	12.4449	0.425275	11.6114	13.2784	12.4	0.260459	11.8895	12.9105
Overall	12.8196	0.219492	12.3894	13.2498	13.2	0.317186	12.5783	13.8217
a. Estimation is limited to the largest survival time if it is censored.
Pairwise Comparisons
Treatment		C		BA		DA
		Chi-Square	Sig.	Chi-Square	Sig.	Chi-Square	Sig.
Log Rank (Mantel-Cox)	Control			63.1904	1.87659e-15	6.4592	0.0110379
	BA	63.1904	1.87659e-15			14.199	0.000164456
	DA	6.4592	0.0110379	14.199	0.000164456
